# Supplementary material for: The Presence of Mycotoxins in Human Amniotic Fluid
Source: Toxins (Basel). 2021 Jun 9;13(6):409. doi: 10.3390/toxins13060409 (PMC8228883; doi:10.3390/toxins13060409)
Supplement: Supplementary file 1 [file toxins-13-00409-s001.zip]

Archive with 1 entries (1 files):
- toxins-1219755 supplementary updated.pdf
